# Supplementary material for: Graphene Oxide (GO) for the Treatment of Bone Cancer: A Systematic Review and Bibliometric Analysis
Source: Nanomaterials (Basel). 2024 Jan 13;14(2):186. doi: 10.3390/nano14020186 (PMC10820493; doi:10.3390/nano14020186)
Supplement: Supplementary file 1 [file nanomaterials-14-00186-s001.zip]

Archive with 1 entries (1 files):
- nanomaterials-2776374-supplementary.pdf
